# Supplementary material for: Modelling of South African Hypertension: Application of Panel Quantile Regression
Source: Int J Environ Res Public Health. 2022 May 10;19(10):5802. doi: 10.3390/ijerph19105802 (PMC9141596; doi:10.3390/ijerph19105802)
Supplement: Supplementary file 1 [file ijerph-19-05802-s001.zip]

Archive with 1 entries (1 files):
- ijerph-1656264-supplementary.pdf
